# Supplementary material for: Mitochondriomics of Clarias Fishes (Siluriformes: Clariidae) with a New Assembly of Clarias camerunensis: Insights into the Genetic Characterization and Diversification
Source: Life (Basel). 2023 Feb 9;13(2):482. doi: 10.3390/life13020482 (PMC9960581; doi:10.3390/life13020482)
Supplement: Supplementary file 1 [file life-13-00482-s001.zip]

Archive with 1 entries (1 files):
- life-2177179-supplementary.pdf
